# Supplementary material for: Can Quality Improvement Methodologies Derived from Manufacturing Industry Improve Care in Cardiac Surgery? A Systematic Review
Source: J Clin Med. 2022 Sep 12;11(18):5350. doi: 10.3390/jcm11185350 (PMC9502537; doi:10.3390/jcm11185350)
Supplement: Supplementary file 1 [file jcm-11-05350-s001.zip]

Archive with 1 entries (1 files):
- jcm-1897285-supplementary.pdf
